# Supplementary material for: Long-Term Irrigation Affects the Dynamics and Activity of the Wheat Rhizosphere Microbiome
Source: Front Plant Sci. 2018 Mar 21;9:345. doi: 10.3389/fpls.2018.00345 (PMC5871930; doi:10.3389/fpls.2018.00345)
Supplement: Supplementary file 4 [file DataSheet1.ZIP]

Archive with 3 entries (2 files):
- run_R_heatmap.batch
- __MACOSX/
- __MACOSX/._run_R_heatmap.batch
