# Supplementary material for: Long-Term Irrigation Affects the Dynamics and Activity of the Wheat Rhizosphere Microbiome
Source: Front Plant Sci. 2018 Mar 21;9:345. doi: 10.3389/fpls.2018.00345 (PMC5871930; doi:10.3389/fpls.2018.00345)
Supplement: Supplementary file 4 [file DataSheet1.ZIP › run_R_heatmap.batch]

#library(gplots)
library(ggplot2)
source("http://bioconductor.org/biocLite.R")
biocLite("Heatplus")
library(Heatplus)
library(vegan)
library(RColorBrewer)
library(ape)
require(phangorn)
require(geiger)
library(Hmisc)
require(Hmisc)
library(dendextend)
require(ggdendro)

# Multiple plot function
#
# ggplot objects can be passed in ..., or to plotlist (as a list of ggplot objects)
# - cols:   Number of columns in layout
# - layout: A matrix specifying the layout. If present, 'cols' is ignored.
#
# If the layout is something like matrix(c(1,2,3,3), nrow=2, byrow=TRUE),
# then plot 1 will go in the upper left, 2 will go in the upper right, and
# 3 will go all the way across the bottom.
#
multiplot <- function(..., plotlist=NULL, file, cols=1, layout=NULL) {
  library(grid)

  # Make a list from the ... arguments and plotlist
  plots <- c(list(...), plotlist)

  numPlots = length(plots)

  # If layout is NULL, then use 'cols' to determine layout
  if (is.null(layout)) {
    # Make the panel
    # ncol: Number of columns of plots
    # nrow: Number of rows needed, calculated from # of cols
    layout <- matrix(seq(1, cols * ceiling(numPlots/cols)),
                    ncol = cols, nrow = ceiling(numPlots/cols))
  }

 if (numPlots==1) {
    print(plots[[1]])

  } else {
    # Set up the page
    grid.newpage()
    pushViewport(viewport(layout = grid.layout(nrow(layout), ncol(layout))))

    # Make each plot, in the correct location
    for (i in 1:numPlots) {
      # Get the i,j matrix positions of the regions that contain this subplot
      matchidx <- as.data.frame(which(layout == i, arr.ind = TRUE))

      print(plots[[i]], vp = viewport(layout.pos.row = matchidx$row,
                                      layout.pos.col = matchidx$col))
    }
  }
}


#
#
# MAIN
#
#
all.data <- read.csv("otu_table_tax.csv") # taxonomic designation have been swapped in instead of OTU - see "renameOTUwithNames.pl" and reformat uchime tax output with perl -e 'while (<>) { chomp $_; @line = split("\t", $_); @output = @line[0,5,8,11,14,17,20]; $outputF = join(",", @output); $outputF =~ s/;.*;//; $outputF =~ s/"//g; print $outputF; print "\n";}' < test_taxonomy_results.txt > otu_taxonomy_mapping_for_heatmap.csv
                                          # also in sh script "reformat_uchime_taxonomy_output_to_csv.sh"

row.names(all.data) <- all.data$X

row.names(all.data)
names(all.data)


all.data <- all.data[, -1]

all.data <- t(all.data)

head(all.data)

otu.tab.1 <- as.matrix(all.data) #changed to use prop.table - original use of rowSums wrong as it aggregated values down the table...
data.prop.1 <- prop.table(otu.tab.1,1)
data.prop <- as.data.frame(data.prop.1)

head(data.prop)


map_data <- read.csv("mapping_file_pdata.csv")


#determine the maximum relative abundance for each column

maxab <- apply(data.prop, 2, max)

maxab

n1 <- names(which(maxab < 0.01)) # filter out entries that occur in less than 1% of the total

n1

data.prop.1 <- data.prop[, -which(colnames(data.prop) %in% n1)]

data.prop.1
  
data.dist <- vegdist(data.prop.1, method = "bray")
row.clus <- hclust(data.dist, "aver")
data.dist.g <- vegdist(t(data.prop.1), method = "bray")
col.clus <- hclust(data.dist.g, "aver")

# make a data frame of variables for annotation

var1 <- map_data
row.names(var1) <- var1$SampleType
var1 <- var1[, -1]

pdf("pseud_community_structure.pdf",width=30,height=10)

plot1 <- plot(annHeatmap2(as.matrix(data.prop.1),
	col = colorRampPalette(c("midnightblue", "white"), space = "rgb")(50), breaks = 49,
	dendrogram = list(Row = list( dendro = as.dendrogram(row.clus)), Col = list(dendro = as.dendrogram(col.clus))), legend = 3,
	labels = list(Col = list(nrow = 7, cex = .5), Row = list(nrow = 3, cex=1.8)),
	ann = list(Row = list(data = var1, control=list(cex.label=1.8, cex=.05, las=2, cex.pch=5, numfac=6)), Col = list(control=list(cex.label=3, cex = 0.05, cex.pch=5, numfac=6, las=2))),
	#cluster = list(Row = list(grp = rep(1:2, c(4, 4, 4, 4, 4, 4)), grpcol = c("pink","lightblue"), grplabel=c("Cluster 1", "Cluster 2", "Cluster3", "Cluster4", "Cluster5", "Cluster6"))) #not working yet...
    cluster = list(Row = list(cuth = 0.42, label=c("Controls", "Samples 1 and 2", "Irr3", "Dry3"), las = 3, col = brewer.pal(4, "Set1")))
))


multiplot(plot1)

dev.off()
